# Supplementary material for: Genetic Basis of Potato Tuber Defects and Identification of Heat-Tolerant Clones
Source: Plants (Basel). 2024 Feb 23;13(5):616. doi: 10.3390/plants13050616 (PMC10934851; doi:10.3390/plants13050616)
Supplement: Supplementary file 1 [file plants-13-00616-s001.zip]

Archive with 2 entries (2 files):
- Supplementary figures and tables_GWAS.xlsx
- Supplementary Figures.pdf
